# Supplementary material for: Role of weather and other factors in the dynamics of a low‐density insect population
Source: Ecol Evol. 2022 Sep 6;12(9):e9261. doi: 10.1002/ece3.9261 (PMC9448972; doi:10.1002/ece3.9261)
Supplement: Supplementary file 1 — Appendix S1 [file ECE3-12-e9261-s003.xlsx]

## Sheet: Blad1
Appendix 1. Primary data on the number of eggs laid, hatched, parasitised, predated and failed, and the number of large (last instar) larvae. (Only totals available for 1994.)
Year	Plot	Eggs laid	Eggs hatched	Par eggs	Pred eggs	Failed eggs	Large larvae	development time	larval index	development temp	winter min temp	snowdays	spring temp
1990	All	901	663	9	224	5	10	63	0.448	16.5203
1991	All	359	242	73	37	7	56	36	0.446	18.8081	-10.2	41	10.3
1992	All	1551	943	103	502	3	56	32	0.792	17.5303	-8.2	25	16
1993	All	803	100	159	517	27	1	64	0.377	15.4046	-10.7	43	13.6
1994	All	106	46	27	33	0	9	37	0.142	21.4158	-12.7	94	12.1
1995	All	252	172	8	71	1	5	47	0.503	17.9187	-10.4	49	12.8
1996	All	460	325	64	70	1	9	50	0.331	17.8118	-15.5	130	12.1
1997	All	224	74	24	124	2	2	56	0.268	18.8351	-12.6	61	12.9
1998	All	133	93	35	5	0	3	65	0.334	15.4215	-12.8	62	12.3
1999	All	230	87	140	3	0	12	39	0.382	19.9825	-17.7	86	13.7
2000	All	658	406	120	132	0	15	42	0.575	16.3139	-13	54	13.6
2001	All	805	668	50	84	3	30	36	0.605	19.1708	-19.7	36	13.3
2002	All	1538	1309	35	177	17	17	42	0.548	18.007	-15.6	54	15.1
2003	All	320	230	28	59	3	19	40	0.633	20.0951	-19.3	79	13.9
2004	All	266	223	11	29	3	16	51	0.538	17.9115	-13.6	92	12.8
1990	T9	74	65	0	8	1	1
1991	T9	41	37	0	1	3	8
1992	T9	226	191	11	24	0	6
1993	T9	63	24	11	28	0	0
1994	T9
1995	T9	109	81	0	28	0	0
1996	T9	5	5	0	0	0	0
1997	T9	31	14	11	6	0	0
1998	T9	31	30	1	0	0	0
1999	T9	67	48	18	1	0	4
2000	T9	270	192	10	68	0	2
2001	T9	177	123	29	25	0	16
2002	T9	490	422	3	59	6	4
2003	T9	103	92	0	10	1	8
2004	T9	41	35	0	5	1	3
1990	T14	16	14	0	2	0	1
1991	T14	7	3	0	3	1	1
1992	T14	21	21	0	0	0	1
1993	T14	3	3	0	0	0	0
1994	T14
1995	T14	25	21	0	4	0	0
1996	T14	5	3	1	0	1	0
1997	T14	0	0	0	0	0	0
1998	T14	4	4	0	0	0	2
1999	T14	2	2	0	0	0	1
2000	T14	6	6	0	0	0	2
2001	T14	16	16	0	0	0	3
2002	T14	16	11	0	5	0	0
2003	T14	3	3	0	0	0	1
2004	T14	1	1	0	0	0	0
1990	T23	124	76	0	48	0	2
1991	T23	31	25	3	3	0	2
1992	T23	125	85	10	30	0	1
1993	T23	65	21	5	37	2	0
1994	T23
1995	T23	17	10	0	6	1	0
1996	T23	12	12	0	0	0	0
1997	T23	12	5	0	7	0	0
1998	T23	0	0	0	0	0	0
1999	T23	17	15	2	0	0	0
2000	T23	0	0	0	0	0	0
2001	T23	4	4	0	0	0	0
2002	T23	93	62	7	24	0	1
2003	T23	16	15	0	1	0	0
2004	T23	2	2	0	0	0	0
1990	T40A	687	508	9	166	4	6
1991	T40A	280	177	70	30	3	45
1992	T40A	1179	646	82	448	3	48
1993	T40A	672	52	143	452	25	1
1994	T40A
1995	T40A	101	60	8	33	0	5
1996	T40A	438	305	63	70	0	9
1997	T40A	181	55	13	111	2	2
1998	T40A	98	59	34	5	0	1
1999	T40A	144	22	120	2	0	7
2000	T40A	382	208	110	64	0	11
2001	T40A	608	525	21	59	3	11
2002	T40A	939	814	25	89	11	12
2003	T40A	198	120	28	48	2	10
2004	T40A	222	185	11	24	2	13
