# Supplementary material for: Role of weather and other factors in the dynamics of a low‐density insect population
Source: Ecol Evol. 2022 Sep 6;12(9):e9261. doi: 10.1002/ece3.9261 (PMC9448972; doi:10.1002/ece3.9261)
Supplement: Supplementary file 4 — Data S1 [file ECE3-12-e9261-s002.txt]

Supplement 1. Code for fitting population models (script.r)


library(rjags)
library(openxlsx)

data = read.xlsx('Appendix 1.xlsx' ,sheet  =1, startRow = 2)
data = subset(data, Plot == 'All')

modelTxt = 
  "
model {
estart~dunif(0,3000)
e[1] ~ dpois(estart)
e1[1] ~ dpois(estart)
e2[1] ~ dpois(estart)
e3[1] ~ dpois(estart)
for (t in 1:15) {
  l.obs[t] ~ sum(l[t]) # To handle missing data in l.obs and e.obs, for patch specific data.
  e.obs[t] ~ sum(e[t])
  l[t] ~ dbin(surv.l[t], e[t])
  l1[t] ~ dbin(surv.l.pred1[t], e[t])
  l2[t] ~ dbin(surv.l.pred2[t], e1[t])
  l3[t] ~ dbin(surv.l.pred3[t], e3[t])
  surv.l[t] = exp(-haz.l[t])
  haz.l[t] = exp(-(a.h + b.h * log(e[t]) + c.h * log(devtime[t]) + d.h * covS[t] + s.h * eps.h[t]))
  eps.h[t] ~ dnorm(0,1)  # residual for data
  eps.h.pred[t] ~ dnorm(0,1) # residual for predictions
  surv.l.pred1[t] = exp(-exp(-(a.h + b.h * log(e[t]) + c.h * log(devtime[t]) + d.h * covS[t] + s.h * eps.h.pred[t])))
  surv.l.pred2[t] = exp(-exp(-(a.h + b.h * log(e1[t]) + c.h * log(devtime[t]) + d.h * covS[t] + s.h * eps.h.pred[t])))
  surv.l.pred3[t] = exp(-exp(-(a.h + b.h * log(e3[t]) + c.h * log(devtime[t]) + d.h * covS[t] + s.h * eps.h.pred[t])))
}
for (t in 2:15) {
  eps.r[t] ~ dnorm(0, 1)
  r[t] = mu.r + c.e * covE1[t] + d.e*covE2[t]
  e[t] ~ dpois(exp(r[t] + s.r * eps.r[t] + b.e * log(l[t-1])) * l[t-1] + .01) # .01 to allow rebound from 0 larvae, happens for one patch in one year.
  
  eps.r.pred[t] ~ dnorm(0, 1)
  e2[t] ~ dpois(exp(r[t] + s.r * eps.r.pred[t]  + b.e * log(l1[t-1])) * l1[t-1] + immE)
  e1[t] ~ dpois(exp(r[t] + s.r * eps.r.pred[t]  + b.e * log(l[t-1])) * l[t-1] + immE)
  e3[t] ~ dpois(exp(r[t] + s.r * eps.r.pred[t]  + b.e * log(l3[t-1])) * l3[t-1] + immE)T(,30000)
}


# Priors
a.h ~ dunif(-10,10)
b.h ~ dunif(-10, 10)
c.h ~ dunif(-10, 10)
d.h ~ dunif(-10, 10)
c.e ~ dunif(-10, 10)
d.e ~ dunif(-10, 10)
b.e ~ dunif(-10, 10)
mu.r ~ dunif(-10,10)
s.r = abs(s.rt/10)
s.rt ~ dt(0,1,1)
s.h = abs(s.ht/20)
s.ht ~ dt(0,1,1)
}
"

# Set covariates to zero if not included in model.
jagsData  = list(e.obs = data$Eggs.laid, l.obs = data$Large.larvae, devtime = data$development.time, immE = 0, 
                 covE1 = numeric(15), covE2 = numeric(15),covS = numeric(15))

# To include covariates:
# jagsData$covS = data$development.temp
# jagsData$covE1 = data$winter.min.temp
# jagsData$covE2 = data$snowdays

jagsMod = jags.model(textConnection(modelTxt), 
                                  data = jagsData, n.chains = 4)
samp = coda.samples(jagsMod, variable.names = c("surv.l", "haz.l", "a.h", "b.h", "c.h", "d.h", "b.e", "c.e", "d.e",  "r", "mu.r", "s.r", "s.h", 
                                                "e", "e1", "e2", "e3", "l", "l1", "l2", "l3", "eps.h", "eps.r"), n.iter = 2000000, thin = 2000)

#############################################################
# Parameter estimates
#############################################################

parEst = samp[,c("a.h", "b.h", "c.h", "d.h","c.e", "d.e", "s.h", "mu.r", "s.r", "b.e")]
summary(parEst)
tmp = summary(parEst)
tab  = cbind(rownames(tmp), tmp$statistics[,1], tmp$quantiles[,c(1, 5)])
print(tab, digits = 2)


#############################################################
# Figures
#############################################################

source('mcmc2array.r')
e = mcmc2array(samp, "e")

l = mcmc2array(samp, "l")

par(mfcol = c(2,1), mar = c(3,3,1,.5), mgp = c(1.8,.6,0))
e3 = mcmc2array(samp, "e3")
plot(1990:2004, apply(e3,2, mean), type = "n", xlab = "", ylab = "number of eggs", ylim = c(0,2000), bty = 'L')
polygon(c(1990:2004, 2004:1990), c(apply(e3,2, quantile, probs = .25), rev(apply(e3,2, quantile, probs = .75))), border = NA,  col = adjustcolor('chocolate', alpha = .5))
points(1990:2004, apply(e3,2, mean), type = "l", lty = 2)#col = adjustcolor('mediumseagreen', alpha = .8))
points(1990:2004, apply(e3,2, median), type = "l")
points(1990:2004, data$Eggs.laid, type = "p", pch = 19, col = adjustcolor('black',.7))

l3 = mcmc2array(samp, "l3")
plot(1990:2004, apply(l3,2, mean), type = "n", xlab = "year", ylab = "number of larvae", ylim = c(0,60), bty = 'L')
polygon(c(1990:2004, 2004:1990), c(apply(l3,2, quantile, probs = .25), rev(apply(l3,2, quantile, probs = .75))), border = NA, col = adjustcolor('chocolate', alpha = .5))
points(1990:2004, apply(l3,2, mean), type = "l", lty = 2)
points(1990:2004, apply(l3,2, median), type = "l")
points(1990:2004, data$Large.larvae, type = "p", pch = 19, col = adjustcolor('black',.7))


par(mfcol = c(2,2),cex.main = 1, font.main = 1, mar = c(3,3,3,.5), mgp = c(1.8,.6,0))
e1 = mcmc2array(samp, "e1")
plot(data$Year, data$Eggs.laid, ylim = c(0,2000), ylab = "eggs", xlab = "year", main = "prediction using larvae[t-1]", bty = 'L', pch = 4, type = 'n')
points(data$Year[2:15], apply(e1,2,median)[2:15], pch = 19, col = adjustcolor('chocolate', alpha = .8))
segments(x0 = data$Year[2:15], x1 = data$Year[2:15], y0 = apply(e1,2,quantile,probs = .25)[2:15],y1 = apply(e1,2,quantile,probs = .75)[2:15], col = adjustcolor('chocolate', alpha = .8))
points(data$Year, data$Eggs.laid, pch = 4)


e2 = mcmc2array(samp, "e2")
plot(data$Year, data$Eggs.laid, ylim = c(0,2000), ylab = "eggs", xlab = "year", main = "prediction using egg[t-1]", bty = 'L', pch = 4)
points(data$Year[2:15], apply(e2,2,median)[2:15], pch = 19, col = adjustcolor('chocolate', alpha = .8))
segments(x0 = data$Year[2:15], x1 = data$Year[2:15],y0 = apply(e2,2,quantile,probs = .25)[2:15],y1 = apply(e2,2,quantile,probs = .75)[2:15], col = adjustcolor('chocolate', alpha = .8))
points(data$Year, data$Eggs.laid, pch = 4)


l1 = mcmc2array(samp, "l1")
plot(data$Year, data$Large.larvae, ylim = c(0,100), ylab = "larvae", xlab = "year", main = "prediction using egg[t]", bty = 'L', pch = 4)
points(data$Year, apply(l1,2,median), col = adjustcolor('chocolate', alpha = .8), pch = 19)
segments(x0 = data$Year, x1 = data$Year, y0 = apply(l1,2,quantile,probs = .25),y1 = apply(l1,2,quantile,probs = .75), col = adjustcolor('chocolate', alpha = .8))
legend(1996,100,c("observed", "predicted"), col = c("black",adjustcolor('chocolate', alpha = .8)), pch = c(4,19), bty = 'n')
points(data$Year, data$V.larvae, pch = 4)

l2 = mcmc2array(samp, "l2")
plot(data$Year, data$Large.larvae, ylim = c(0,100), ylab = "larvae", xlab = "year", main = "prediction using larvae[t-1]", bty = 'L', pch = 4)
points(data$Year, apply(l2,2,median), col = adjustcolor('chocolate', alpha = .8), pch = 19)
segments(x0 = data$Year, x1 = data$Year,y0 = apply(l2,2,quantile,probs = .25),y1 = apply(l2,2,quantile,probs = .75), col = adjustcolor('chocolate', alpha = .8))
points(data$Year, data$V.larvae, pch = 4)


# Some plots below may not be correct if covariates are included.

par(mfcol = c(1,2), mar = c(3,3,1,.5), mgp = c(1.8,.6,0))
eGrid = seq(140,2000,l= 200)
a.h = mcmc2array(samp, "a.h")
b.h = mcmc2array(samp, "b.h")
c.h = mcmc2array(samp, "c.h")
s.h = mcmc2array(samp, "s.h")
eps.h = mcmc2array(samp, "eps.h")
survMean = survUpp = survLow = numeric(200)
medianDevTime = quantile(data$development.time, .5)
for (i in seq_along(eGrid)) {
     survMean[i] = median(exp(-exp(-(a.h + b.h * log(eGrid[i]) + c.h*log(medianDevTime)))))
     survUpp[i] = quantile(exp(-exp(-(a.h + b.h * log(eGrid[i]) + c.h*log(medianDevTime)))), p = .75)
     survLow[i] = quantile(exp(-exp(-(a.h + b.h * log(eGrid[i]) + c.h*log(medianDevTime)))), p = .25)}
plot(eGrid,survMean, t = 'n', xlab = 'number of eggs', ylab = 'survival', ylim =c(0,.18), bty = 'L')
polygon(c(eGrid,rev(eGrid)), c(survLow,rev(survUpp)), col = adjustcolor('chocolate', alpha = .5),border = NA)
points(eGrid,survMean, t = 'l')
points(data[,"Eggs.laid"], data[,"Large.larvae"]/data[,"Eggs.laid"], pch = 19, col = adjustcolor('black',.7))

data[,"Eggs.laid"]/exp(exp(tab['c.h',1]*(log(data[,"development.time"]) - log(medianDevTime))))
lGrid = seq(2,60,l= 200)
mu.r = mcmc2array(samp, "mu.r")
b.e = mcmc2array(samp, "b.e")
eggMean = eggUpp = eggLow = eggEMean = eggEUpp = eggELow = numeric(200)

for (i in 1:200) {
     eggMean[i] = median(exp(mu.r + b.e * log(lGrid[i])))
     eggUpp[i] = quantile(exp(mu.r + b.e * log(lGrid[i])), p = .75) 
     eggLow[i] = quantile(exp(mu.r + b.e * log(lGrid[i])), p = .25)
}
plot(lGrid,eggMean, t = 'n', xlab = 'number of larvae', ylab = 'number of eggs per larva', ylim = c(0,120), bty = 'L')
polygon(c(lGrid,rev(lGrid)), c(eggLow,rev(eggUpp)), col = adjustcolor('chocolate', alpha = .5),border = NA)
points(lGrid,eggMean, t = 'l')
points(data[1:14,"Large.larvae"], data[2:15,"Eggs.laid"]/data[1:14,"Large.larvae"], pch = 19, col = adjustcolor('black',alpha = .7))


par(mfcol = c(1,1), mar = c(3,3,1,.5), mgp = c(1.8,.6,0))
devGrid = seq(30,70,l= 200)
survMean = survUpp = survLow = numeric(200)
medianEgg = quantile(data[, 'Eggs.laid'], .5)
for (i in seq_along(devGrid)) {
     survMean[i] = median(exp(-exp(-(a.h + b.h * log(medianEgg) + c.h*log(devGrid[i])))))
     survUpp[i] = quantile(exp(-exp(-(a.h + b.h * log(medianEgg) + c.h*log(devGrid[i])))), p = .75)
     survLow[i] = quantile(exp(-exp(-(a.h + b.h * log(medianEgg) + c.h*log(devGrid[i])))), p = .25)}
plot(devGrid,survMean, t = 'n', xlab = 'development time (days)', ylab = 'expected survival probability', ylim =c(0,.18), bty = 'L')
polygon(c(devGrid,rev(devGrid)), c(survLow,rev(survUpp)), col = adjustcolor('chocolate', alpha = .5), border = NA)
points(devGrid,survMean, t = 'l')
points(data[,"development.time"], data[,"Large.larvae"]/data[,"Eggs.laid"], pch = 19, col = adjustcolor('black',alpha = .8))


#########################################################
## Check convergence and model fit
#########################################################

library(coda)
n1 = colnames(samp[[1]])[grep('(.l)|(.r)|(.h)|(.e)', colnames(samp[[1]]))] # Exclude forecasts as these can increase exponentially and mess up R-hat.
rhat = gelman.diag(samp[, n1])
range(rhat[[1]][,1])

# Sample posterior predictive p-value (SPP), using single draw from posterior
i.c = sample(4, 1)
i.r = sample(100:1000, 1)
sampPar = samp[[i.c]][i.r,c("a.h", "b.h", "c.h","c.e", "d.e", "s.h", "mu.r", "s.r", "b.e")]
# JAGS model equations: 
# l.pred =  exp(-exp(-(a.h + b.h * log(e[t]) + c.h * log(devtime[t]) + s.h * eps.h[t])))
# e[t] ~ dpois(exp(r[t] + s.r * eps.r[t] + b.e * log(l[t-1])) * l[t-1])
e = jagsData$e
l = jagsData$l
devtime = jagsData$devtime
l.sim = matrix(nrow = 500, ncol=15)
e.sim = matrix(nrow = 500, ncol=15)
for (i in 1:500) {
#  i.c = sample(4, 1) # Use multiple draws for traditional posterior predictive p-value PPP
#  i.r = sample(1000, 1)
  sampPar = as.list(samp[[i.c]][i.r,c("a.h", "b.h", "c.h","c.e", "d.e", "s.h", "mu.r", "s.r", "b.e")])
  e.sim[, 1] = e[1]
  for (t in 1:15) {
    eps.r = rnorm(1)
    if(t>1)
      e.sim[i, t] = rpois(1, l.sim[i, t-1] * exp(sampPar$mu.r + sampPar$s.r * eps.r + sampPar$b.e * log(l.sim[i,t-1] + 1e-100)))
    eps.h = rnorm(1)
    l.sim[i, t] = rbinom(1, e.sim[i,t], prob = exp(-exp(-(sampPar$a.h + sampPar$b.h * log(e.sim[i, t]+ 1e-100) + sampPar$c.h * log(devtime[t]) + 
                                                            sampPar$s.h * eps.h))))
  }
} 

mean(apply(l.sim,1,mean)> mean(l))
mean(apply(l.sim,1,sd)> sd(l))
mean(apply(l.sim,1,max)> max(l))
mean(apply(l.sim,1,min)> min(l))

mean(apply(e.sim,1,mean)> mean(e))
mean(apply(e.sim,1,sd)> sd(e))
mean(apply(e.sim,1,max)> max(e))
mean(apply(e.sim,1,min)> min(e))
